# Supplementary material for: Construction of a High-Expression System in Bacillus through Transcriptomic Profiling and Promoter Engineering
Source: Microorganisms. 2020 Jul 12;8(7):1030. doi: 10.3390/microorganisms8071030 (PMC7409208; doi:10.3390/microorganisms8071030)
Supplement: Supplementary file 1 [file microorganisms-08-01030-s001.zip]

Archive with 2 entries (2 files):
- Supplementary_Figure S1-3.pdf
- Supplementary_Table S1-3.xlsx
