# Supplementary material for: Construction of a High-Expression System in Bacillus through Transcriptomic Profiling and Promoter Engineering
Source: Microorganisms. 2020 Jul 12;8(7):1030. doi: 10.3390/microorganisms8071030 (PMC7409208; doi:10.3390/microorganisms8071030)
Supplement: Supplementary file 1 [file microorganisms-08-01030-s001.zip › Supplementary_Table S1-3.xlsx]

## Sheet: Table S1
Table S1. Primers used to construct the expression vectors and for DNA sequencing
Primer name	Targeting name	Primer sequences (5’-3’)
cds0544-F	-	CAGGGTTTTCCCAGTCACGACATCCTCCGTATTTGGTTTCTG
cds0544-R		TTGTCATCACATTTTTCTTTTTCATGAAAATTCCTCCTTATCTTTG
cds0765-F	sspK	TTTCCCAGTCACGACAATCCGTTCAGTCGTTTCTTG
cds0765-R		ACATTTTTCTTTTTCATACTGATTCCCTCCAAACAA
cds0780-F	sspE	TTTCCCAGTCACGACCGTCGTAAATGCCGTATCAG
cds0780-R		ACATTTTTCTTTTTCATTATCACCTCCACGCAC
cds0812-F	-	CAGGGTTTTCCCAGTCACGACCTGTGGAAGAAGGCAAGGGC
cds0812-R		TTGTCATCACATTTTTCTTTTTCATACTTTTCACCTCCCAGC
cds0828-F	cspB	CAGGGTTTTCCCAGTCACGACAAAGAGAACACTTAACATAGGC
cds0828-R		TTGTCATCACATTTTTCTTTTTCATGAAATTTCCTCCTAAAGCGA
cds1073-F	cotX	TTTCCCAGTCACGACTGTCACAGATGATCAGAAAGC
cds1073-R		ACATTTTTCTTTTTCATTTCTTTTCCTCCTTCCG
cds1075-F	cotV	TTTCCCAGTCACGACGCTTAACAGCTCTCCTATCCAAG
cds1075-R		ACATTTTTCTTTTTCATTACTTTCACTCCTTTCTTATCTAT
cds1196-F	-	TTTCCCAGTCACGACGTAGATGATGTAGATCTTGAGCG
cds1196-R		ACATTTTTCTTTTTCATATTCTCTCGCCTCCTTTC
cds1571-F	-	TTTCCCAGTCACGACCTTGCCAAAGAGCTTGCCC
cds1571-R		ACATTTTTCTTTTTCATGTCGATTCCTCCATTC
cds1927-F	cotD	TTTCCCAGTCACGACATTATTGCCTGGGAAAGCGC
cds1927-R		ACATTTTTCTTTTTCATGTAGCATTCCCCTCTCC
cds2069-F	rapA	TTTCCCAGTCACGACAGCCCTTTGCTGAAGAGGG
cds2069-R		ACATTTTTCTTTTTCATTTCACCTTAGCACCTCCCTC
cds2646-F	sspA	TTTCCCAGTCACGACTGCCATTATTACAGGTGAAAGC
cds2646-R		ACATTTTTCTTTTTCATGTGTTCTCACCTCCTTGTG
cds2659-F	estA	CAGGGTTTTCCCAGTCACGACCTAGCAGAACCTCCTTTGTCAT
cds2659-R		TTGTCATCACATTTTTCTTTTTCATTTTCATTCCCCCTTATTCATC
cds3577-F	-	TTTCCCAGTCACGACACATGTTTACAACCGTTCCTG
cds3577-R		ACATTTTTCTTTTTCATATGACATTCCTCCAATTCA
P43-F	P43 promoter of B. subtilis	TTTCCCAGTCACGACAGCTTCGTGCATGCAGGC
P43-R		TTCTTCTCCTTTGCTCATGTGTACATTCCTCTCTTACC
PdeAP-F	Amplyfing vector skelon to delete aprE gene	AATAAGTGTGACAAAAAATCCGGC
PdeAP-R		CATTTCACCTTAGCACCTCC
PApSTA-F	Amplyfing vector skelon to swab promoter seqeunce	TGAAAAAGAAAAATGTGATGACAAGTG
P18M13-R		GTCGTGACTGGGAAAACCCTGGCG
PGFP-F	GFP gene	TGCTAAGGTGAAATGAGCAAAGGAGAAGAACTTTTCAC
PGFP-R		TTTGTCACACTTATTTTATTTGTAGAGCTCATCCATGCC
PHSA-F	Human serum albumin gene (HSA)	TGCTAAGGTGAAATGAAGTGGGTAACCTTTATTTCCCT
PHSA-R		TTTGTCACACTTATTTTATAAGCCTAAGGCAGCTTGAC
I2069-F2	lacO operon sequence	TTGTGAGCGGATAACAATTAAACGACATTTCATATTTCTTCC
I2069-R2		TTGTTATCCGCTCACAATTTTCGTAAAGTTTTCGGTATCC
PlacI-F	lacI gene	CCGGTGGAAACGAGGTCAT
PlacI-R		GATGCCGCATAGTTAAGCC
P2069I-F	Amplyfing vector skelon to clone lacI	TAACTATGCGGCATCTACAATCTGCTCTGATGCCG
P2069I-R		CCTCGTTTCCACCGGGAGAGTGCCTCGACGATTG
PrrnBT-F	the rrnB termintor	GCAGTGAGATCTGGTAATGAC
PrrnBT-R		CAACCGAGCGTTCTGAATTAAT
Ptem-F	Amplyfing vector skelon to clone the terminator	CAGAACGCTCGGTTGGGAGCTGCATGTGTCAGAGG
Ptem-R		ACCAGATCTCACTGCCTAACTCACATTAATTGCGTTG
Prapmut-F	Construct promoter mutation library	TCNNNNNNNNNNNNTATGATAGAATNNNNNNNNNNNNGTATATGAGGAGGGAGGTGCTA
Prapmut-R		ACNNNNNNNNNNNNATTCTATCATANNNNNNNNNNNNGAAGAAATATGAAATGTCGTTT

## Sheet: Table S2
Table S2. Expression levels (FPKM) of the selected genes in B. pumilus BA06*
Gene ID	Annotation	Gene name	Transcriptional levels (FPKM)
			24 h	48 h
cds0544	hypothetical protein	-	11809	880495
cds0765	small acid-soluble spore protein K	sspK	1951280	120299
cds0780	small acid-soluble spore protein E	sspE	405273	1797790
cds0812	hypothetical protein	-	37414	14303
cds0828	cold-shock protein	cspB	6535	9596
cds0935	alkaline serine protease	aprE	17767	12295
cds1073	cotX; spore coat protein X	cotX	88089	91439
cds1075	cotV; spore coat protein V	cotV	159674	155071
cds1196	hypothetical protein	-	15843200	9460650
cds1571	DUF3243 domain-containing protein	-	36325	45335
cds1927	cotD; spore coat protein D	cotD	92014	155930
cds2069	RapA; response regulator aspartate phosphatase A	rapA	45814	22443
cds2659	esterase	estA	4116	2130
cds2646	small acid-soluble spore protein A	sspA	34394	84303
cds3544	hypothetical protein	-	760540	119221
*: Transcriptome rawdata were deposited at NCBI SRA database under PRJNA475378.

## Sheet: Table S3
Table S3. Grouped statistics of the gene numbers with various transcriptional levels in the transcriptome profiling of B. pumilus BA06*
Numbers	24 h	48 h
unexpressed	263	197
expressed	3521	3587
0 < FPKM ≤ 100	2240	2116
100 < FPKM ≤ 2000	1118	1329
FPKM > 2000	163	142
*: Transcriptome rawdata were deposited at NCBI SRA database under PRJNA475378.
